# Supplementary material for: Network Pharmacologic Analysis of Dendrobium officinale Extract Inhibiting the Proliferation of Gastric Cancer Cells
Source: Front Pharmacol. 2022 Mar 25;13:832134. doi: 10.3389/fphar.2022.832134 (PMC8989831; doi:10.3389/fphar.2022.832134)
Supplement: Supplementary file 1 [file Table2.XLSX]

## Sheet: Sheet1
Supplementay Table 2: GC-related genes from databases
Number	Gene symbol	Gene name	Database
1	CDH1	Cadherin-1	DisGeNET
2	ERBB2	Receptor tyrosine-protein kinase erbB-2	DisGeNET
3	FGFR2	Fibroblast growth factor receptor 2	DisGeNET
4	APC	Adenomatous polyposis coli protein	DisGeNET
5	MET	Hepatocyte growth factor receptor	DisGeNET
6	PIK3CA	Phosphatidylinositol 4,5-bisphosphate 3-kinase catalytic subunit alpha isoform	DisGeNET
7	KLF6	Krueppel-like factor 6	DisGeNET
8	IRF1	Interferon regulatory factor 1	DisGeNET
9	MUTYH	Adenine DNA glycosylase	DisGeNET
10	CASP10	Caspase-10	DisGeNET
11	ATM	Serine-protein kinase ATM	DisGeNET
12	IL1B	Interleukin-1 beta	DisGeNET
13	IL1RN	Interleukin-1 receptor antagonist protein	DisGeNET
14	KRAS	GTPase KRas	DisGeNET
15	PRKAA1	5'-AMP-activated protein kinase catalytic subunit alpha-1	DisGeNET
16	CHEK2	Serine/threonine-protein kinase Chk2	DisGeNET
17	CTNNB1	Catenin beta-1	DisGeNET
18	ZBTB20	Zinc finger and BTB domain-containing protein 20	DisGeNET
19	ERBB3	Receptor tyrosine-protein kinase erbB-3	DisGeNET
20	TFF1	Trefoil factor 1	DisGeNET
21	CDKN1A	Cyclin-dependent kinase inhibitor 1	DisGeNET
22	CDKN2A	Cyclin-dependent kinase inhibitor 2A	DisGeNET
23	AFP	Alpha-fetoprotein	DisGeNET
24	DNMT1	DNA (cytosine-5)-methyltransferase 1	DisGeNET
25	DNMT3B	DNA (cytosine-5)-methyltransferase 3B	DisGeNET
26	DPYD	Dihydropyrimidine dehydrogenase [NADP(+)]	DisGeNET
27	EGFR	Epidermal growth factor receptor	DisGeNET
28	ERCC1	DNA excision repair protein ERCC-1	DisGeNET
29	ERCC2	General transcription and DNA repair factor IIH helicase subunit XPD	DisGeNET
30	ALB	Albumin	DisGeNET
31	FHIT	Bis(5'-adenosyl)-triphosphatase	DisGeNET
32	GAST	Gastrin	DisGeNET
33	GSTP1	Glutathione S-transferase P	DisGeNET
34	IL6	Interleukin-6	DisGeNET
35	CXCL8	Interleukin-8	DisGeNET
36	SMAD4	Mothers against decapentaplegic homolog 4	DisGeNET
37	MLH1	DNA mismatch repair protein Mlh1	DisGeNET
38	MMP7	Matrilysin	DisGeNET
39	MSH2	DNA mismatch repair protein Msh2	DisGeNET
40	MTHFR	Methylenetetrahydrofolate reductase	DisGeNET
41	MUC1	Mucin-1	DisGeNET
42	MYC	Myc proto-oncogene protein	DisGeNET
43	SERPINE1	Plasminogen activator inhibitor 1	DisGeNET
44	PLCE1	1-phosphatidylinositol 4,5-bisphosphate phosphodiesterase epsilon-1	DisGeNET
45	PPARG	Peroxisome proliferator-activated receptor gamma	DisGeNET
46	CHFR	E3 ubiquitin-protein ligase CHFR	DisGeNET
47	MAPK1	Mitogen-activated protein kinase 1	DisGeNET
48	MAPK3	Mitogen-activated protein kinase 3	DisGeNET
49	GKN1	Gastrokine-1	DisGeNET
50	PTGS2	Prostaglandin G/H synthase 2	DisGeNET
51	CCND1	G1/S-specific cyclin-D1	DisGeNET
52	SNAI1	Zinc finger protein SNAI1	DisGeNET
53	STAT3	Signal transducer and activator of transcription 3	DisGeNET
54	TNF	Tumor necrosis factor	DisGeNET
55	TP53	Cellular tumor antigen p53	DisGeNET
56	TWIST1	Twist-related protein 1	DisGeNET
57	TYMS	Thymidylate synthase	DisGeNET
58	XRCC1	DNA repair protein XRCC1	DisGeNET
59	XRCC3	DNA repair protein XRCC3	DisGeNET
60	PSCA	Prostate stem cell antigen	DisGeNET
61	ARID1A	AT-rich interactive domain-containing protein 1A	DisGeNET
62	CAV1	Caveolin-1	DisGeNET
63	RUNX3	Runt-related transcription factor 3	DisGeNET
64	CD44	CD44 antigen	DisGeNET
65	NRAS	GTPase NRas	DisGeNET
66	STK11	Serine/threonine-protein kinase STK11	DisGeNET
67	RHOA	Transforming protein RhoA	DisGeNET
68	REG4	Regenerating islet-derived protein 4	DisGeNET
69	APEX1	DNA-(apurinic or apyrimidinic site) endonuclease	DisGeNET
70	PLAU	Urokinase-type plasminogen activator	DisGeNET
71	KRT20	Keratin, type I cytoskeletal 20	DisGeNET
72	BRAF	Serine/threonine-protein kinase B-raf	DisGeNET
73	TIMP3	Metalloproteinase inhibitor 3	DisGeNET
74	ACE	Angiotensin-converting enzyme	DisGeNET
75	ENO1	Alpha-enolase	DisGeNET
76	IGFBP3	Insulin-like growth factor-binding protein 3	DisGeNET
77	LGALS3	Galectin-3	DisGeNET
78	PRKAB1	5'-AMP-activated protein kinase subunit beta-1	DisGeNET
79	PRNP	Major prion protein	DisGeNET
80	KLK10	Kallikrein-10	DisGeNET
81	FAT4	Protocadherin Fat 4	DisGeNET
82	CASP8	Caspase-8	DisGeNET
83	CDK4	Cyclin-dependent kinase 4	DisGeNET
84	CDKN1B	Cyclin-dependent kinase inhibitor 1B	DisGeNET
85	AHR	Aryl hydrocarbon receptor	DisGeNET
86	ZNRD1	DNA-directed RNA polymerase I subunit RPA12	DisGeNET
87	HMOX1	Heme oxygenase 1	DisGeNET
88	AREG	Amphiregulin	DisGeNET
89	NOTCH2	Neurogenic locus notch homolog protein 2	DisGeNET
90	KMT2C	Histone-lysine N-methyltransferase 2C	DisGeNET
91	SOD2	Superoxide dismutase [Mn], mitochondrial	DisGeNET
92	IL32	Interleukin-32	DisGeNET
93	ARL6IP5	PRA1 family protein 3	DisGeNET
94	JUN	Transcription factor AP-1	DisGeNET
95	MT2A	Metallothionein-2	DisGeNET
96	NPM1	Nucleophosmin	DisGeNET
97	XAF1	XIAP-associated factor 1	DisGeNET
98	MAPK8	Mitogen-activated protein kinase 8	DisGeNET
99	BMP2	Bone morphogenetic protein 2	DisGeNET
100	TGFA	Protransforming growth factor alpha	DisGeNET
101	AURKB	Aurora kinase B	DisGeNET
102	DLC1	Rho GTPase-activating protein 7	DisGeNET
103	ADRB2	Beta-2 adrenergic receptor	DisGeNET
104	TYMP	Thymidine phosphorylase	DisGeNET
105	F2R	Proteinase-activated receptor 1	DisGeNET
106	HRAS	GTPase HRas	DisGeNET
107	HSPB1	Heat shock protein beta-1	DisGeNET
108	IGFBP7	Insulin-like growth factor-binding protein 7	DisGeNET
109	ITGA5	Integrin alpha-5	DisGeNET
110	MUC6	Mucin-6	DisGeNET
111	PHB	Prohibitin	DisGeNET
112	PTPA	Serine/threonine-protein phosphatase 2A activator	DisGeNET
113	FSD1	Fibronectin type III and SPRY domain-containing protein 1	DisGeNET
114	MTSS1	Protein MTSS 1	DisGeNET
115	FBP1	Fructose-1,6-bisphosphatase 1	DisGeNET
116	PYCARD	Apoptosis-associated speck-like protein containing a CARD	DisGeNET
117	KISS1	Metastasis-suppressor KiSS-1	DisGeNET
118	KMT2A	Histone-lysine N-methyltransferase 2A	DisGeNET
119	SERPINB2	Plasminogen activator inhibitor 2	DisGeNET
120	PAX6	Paired box protein Pax-6	DisGeNET
121	WWOX	WW domain-containing oxidoreductase	DisGeNET
122	PRKCB	Protein kinase C beta type	DisGeNET
123	UBR5	E3 ubiquitin-protein ligase UBR5	DisGeNET
124	MSLN	Mesothelin	DisGeNET
125	WIF1	Wnt inhibitory factor 1	DisGeNET
126	CLCN3	H(+)/Cl(-) exchange transporter 3	DisGeNET
127	ECM1	Extracellular matrix protein 1	DisGeNET
128	BIRC5	Baculoviral IAP repeat-containing protein 5	DisGeNET
129	ING1	Inhibitor of growth protein 1	DisGeNET
130	NOS3	Nitric oxide synthase, endothelial	DisGeNET
131	PDHA1	Pyruvate dehydrogenase E1 component subunit alpha, somatic form, mitochondrial	DisGeNET
132	ATR	Serine/threonine-protein kinase ATR	DisGeNET
133	RNF43	E3 ubiquitin-protein ligase RNF43	DisGeNET
134	RARRES1	Retinoic acid receptor responder protein 1	DisGeNET
135	BCL2L1	Bcl-2-like protein 1	DisGeNET
136	RORA	Nuclear receptor ROR-alpha	DisGeNET
137	BDNF	Brain-derived neurotrophic factor	DisGeNET
138	UMPS	Uridine 5'-monophosphate synthase	DisGeNET
139	MIA	Melanoma-derived growth regulatory protein	DisGeNET
140	SCRN1	Secernin-1	DisGeNET
141	ROS1	Proto-oncogene tyrosine-protein kinase ROS	DisGeNET
142	POLE	DNA polymerase epsilon catalytic subunit A	DisGeNET
143	TCHP	Trichoplein keratin filament-binding protein	DisGeNET
144	EBI3	Interleukin-27 subunit beta	DisGeNET
145	CKB	Creatine kinase B-type	DisGeNET
146	LRRC3B	Leucine-rich repeat-containing protein 3B	DisGeNET
147	DCBLD2	Discoidin, CUB and LCCL domain-containing protein 2	DisGeNET
148	CLDN3	Claudin-3	DisGeNET
149	CST1	Cystatin-SN	DisGeNET
150	HBEGF	Proheparin-binding EGF-like growth factor	DisGeNET
151	ECHS1	Enoyl-CoA hydratase, mitochondrial	DisGeNET
152	EEF1A2	Elongation factor 1-alpha 2	DisGeNET
153	FGG	Fibrinogen gamma chain	DisGeNET
154	ALOX5	Polyunsaturated fatty acid 5-lipoxygenase	DisGeNET
155	PRDX5	Peroxiredoxin-5, mitochondrial	DisGeNET
156	GLI3	Transcriptional activator GLI3	DisGeNET
157	ANXA5	Annexin A5	DisGeNET
158	HSPA8	Heat shock cognate 71 kDa protein	DisGeNET
159	HSPD1	60 kDa heat shock protein, mitochondrial	DisGeNET
160	ICAM2	Intercellular adhesion molecule 2	DisGeNET
161	TNFRSF9	Tumor necrosis factor receptor superfamily member 9	DisGeNET
162	KRT8	Keratin, type II cytoskeletal 8	DisGeNET
163	FADS1	Acyl-CoA	DisGeNET
164	MLF1	Myeloid leukemia factor 1	DisGeNET
165	MMP10	Stromelysin-2	DisGeNET
166	MSX1	Homeobox protein MSX-1	DisGeNET
167	NT5E	5'-nucleotidase	DisGeNET
168	COPS7A	COP9 signalosome complex subunit 7a	DisGeNET
169	HIKESHI	Protein Hikeshi	DisGeNET
170	NBAS	Neuroblastoma-amplified sequence	DisGeNET
171	SERPINA1	Alpha-1-antitrypsin	DisGeNET
172	PLAGL1	Zinc finger protein PLAGL1	DisGeNET
173	PPIA	Peptidyl-prolyl cis-trans isomerase A	DisGeNET
174	PTPRG	Receptor-type tyrosine-protein phosphatase gamma	DisGeNET
175	RARB	Retinoic acid receptor beta	DisGeNET
176	RGS2	Regulator of G-protein signaling 2	DisGeNET
177	RPS6	40S ribosomal protein S6	DisGeNET
178	BID	BH3-interacting domain death agonist	DisGeNET
179	SLC1A2	Excitatory amino acid transporter 2	DisGeNET
180	BNIP3	BCL2/adenovirus E1B 19 kDa protein-interacting protein 3	DisGeNET
181	TBX3	T-box transcription factor TBX3	DisGeNET
182	THBD	Thrombomodulin	DisGeNET
183	AXIN2	Axin-2	DisGeNET
184	BAP1	Ubiquitin carboxyl-terminal hydrolase BAP1	DisGeNET
185	KISS1R	KiSS-1 receptor	DisGeNET
186	SPZ1	Spermatogenic leucine zipper protein 1	DisGeNET
187	MIR22HG	Putative uncharacterized protein encoded by MIR22HG	DisGeNET
188	AKR1C3	Aldo-keto reductase family 1 member C3	DisGeNET
189	SLC16A3	Monocarboxylate transporter 4	DisGeNET
190	MAPK14	Mitogen-activated protein kinase 14	DisGeNET
191	EPHA2	Ephrin type-A receptor 2	DisGeNET
192	MMP2	72 kDa type IV collagenase	DisGeNET
193	MMP9	Matrix metalloproteinase-9	DisGeNET
194	SPARC	SPARC	DisGeNET
195	CDH2	Cadherin-2	DisGeNET
196	TRAP1	Heat shock protein 75 kDa, mitochondrial	DisGeNET
197	CDKN2D	Cyclin-dependent kinase 4 inhibitor D	DisGeNET
198	CNPY2	Protein canopy homolog 2	DisGeNET
199	FST	Follistatin	DisGeNET
200	NOP56	Nucleolar protein 56	DisGeNET
201	CCT7	T-complex protein 1 subunit eta	DisGeNET
202	CTSC	Dipeptidyl peptidase 1	DisGeNET
203	PTPRT	Receptor-type tyrosine-protein phosphatase T	DisGeNET
204	CLN3	Battenin	DisGeNET
205	PLIN2	Perilipin-2	DisGeNET
206	MBD3L2	Methyl-CpG-binding domain protein 3-like 2	DisGeNET
207	CTNNA2	Catenin alpha-2	DisGeNET
208	CTSL	Procathepsin L	DisGeNET
209	ADRB1	Beta-1 adrenergic receptor	DisGeNET
210	CYP2A6	Cytochrome P450 2A6	DisGeNET
211	DDB1	DNA damage-binding protein 1	DisGeNET
212	GADD45A	Growth arrest and DNA damage-inducible protein GADD45 alpha	DisGeNET
213	DES	Desmin	DisGeNET
214	DPAGT1	UDP-N-acetylglucosamine--dolichyl-phosphate N-acetylglucosaminephosphotransferase	DisGeNET
215	AGTR2	Type-2 angiotensin II receptor	DisGeNET
216	EEF1A1	Elongation factor 1-alpha 1	DisGeNET
217	ALDH1A3	Aldehyde dehydrogenase family 1 member A3	DisGeNET
218	FKBP2	Peptidyl-prolyl cis-trans isomerase FKBP2	DisGeNET
219	ALDOB	Fructose-bisphosphate aldolase B	DisGeNET
220	FAM168A	Protein FAM168A	DisGeNET
221	BOP1	Ribosome biogenesis protein BOP1	DisGeNET
222	ATP6V0D2	V-type proton ATPase subunit d 2	DisGeNET
223	FYN	Tyrosine-protein kinase Fyn	DisGeNET
224	SERBP1	Plasminogen activator inhibitor 1 RNA-binding protein	DisGeNET
225	GREM1	Gremlin-1	DisGeNET
226	ACAD8	Isobutyryl-CoA dehydrogenase, mitochondrial	DisGeNET
227	SNX5	Sorting nexin-5	DisGeNET
228	FILIP1	Filamin-A-interacting protein 1	DisGeNET
229	PRPF19	Pre-mRNA-processing factor 19	DisGeNET
230	MRPS18B	28S ribosomal protein S18b, mitochondrial	DisGeNET
231	MRPL13	39S ribosomal protein L13, mitochondrial	DisGeNET
232	ABT1	Activator of basal transcription 1	DisGeNET
233	CPSF1	Cleavage and polyadenylation specificity factor subunit 1	DisGeNET
234	HNRNPL	Heterogeneous nuclear ribonucleoprotein L	DisGeNET
235	HOXA2	Homeobox protein Hox-A2	DisGeNET
236	BIRC2	Baculoviral IAP repeat-containing protein 2	DisGeNET
237	APOA1	Apolipoprotein A-I	DisGeNET
238	HTR1A	5-hydroxytryptamine receptor 1A	DisGeNET
239	ID4	DNA-binding protein inhibitor ID-4	DisGeNET
240	IDH3B	Isocitrate dehydrogenase [NAD] subunit beta, mitochondrial	DisGeNET
241	IL6R	Interleukin-6 receptor subunit alpha	DisGeNET
242	M6PR	Cation-dependent mannose-6-phosphate receptor	DisGeNET
243	MARK1	Serine/threonine-protein kinase MARK1	DisGeNET
244	MX1	Interferon-induced GTP-binding protein Mx1	DisGeNET
245	NDUFA2	NADH dehydrogenase [ubiquinone] 1 alpha subcomplex subunit 2	DisGeNET
246	NDUFS1	NADH-ubiquinone oxidoreductase 75 kDa subunit, mitochondrial	DisGeNET
247	NDUFV1	NADH dehydrogenase [ubiquinone] flavoprotein 1, mitochondrial	DisGeNET
248	ALDH7A1	Alpha-aminoadipic semialdehyde dehydrogenase	DisGeNET
249	PA2G4	Proliferation-associated protein 2G4	DisGeNET
250	UBXN1	UBX domain-containing protein 1	DisGeNET
251	ZNF593	Zinc finger protein 593	DisGeNET
252	GMPR2	GMP reductase 2	DisGeNET
253	POLR3K	DNA-directed RNA polymerase III subunit RPC10	DisGeNET
254	PGAM1	Phosphoglycerate mutase 1	DisGeNET
255	PTOV1	Prostate tumor-overexpressed gene 1 protein	DisGeNET
256	PPIC	Peptidyl-prolyl cis-trans isomerase C	DisGeNET
257	PPP2R1A	Serine/threonine-protein phosphatase 2A 65 kDa regulatory subunit A alpha isoform	DisGeNET
258	PREP	Prolyl endopeptidase	DisGeNET
259	NAXD	ATP-dependent (S)-NAD(P)H-hydrate dehydratase	DisGeNET
260	EXOSC5	Exosome complex component RRP46	DisGeNET
261	RANBP10	Ran-binding protein 10	DisGeNET
262	PTPRF	Receptor-type tyrosine-protein phosphatase F	DisGeNET
263	RAD23A	UV excision repair protein RAD23 homolog A	DisGeNET
264	HRH4	Histamine H4 receptor	DisGeNET
265	RBP1	Retinol-binding protein 1	DisGeNET
266	RBP4	Retinol-binding protein 4	DisGeNET
267	RPL13	60S ribosomal protein L13	DisGeNET
268	RPL15	60S ribosomal protein L15	DisGeNET
269	RPL18	60S ribosomal protein L18	DisGeNET
270	RPS15	40S ribosomal protein S15	DisGeNET
271	RPS19	40S ribosomal protein S19	DisGeNET
272	RPS21	40S ribosomal protein S21	DisGeNET
273	RPS26	40S ribosomal protein S26	DisGeNET
274	RXRB	Retinoic acid receptor RXR-beta	DisGeNET
275	BLVRB	Flavin reductase	DisGeNET
276	MRPS11	28S ribosomal protein S11, mitochondrial	DisGeNET
277	BMP7	Bone morphogenetic protein 7	DisGeNET
278	SNRPB	Small nuclear ribonucleoprotein-associated proteins B and B'	DisGeNET
279	SPRR2A	Small proline-rich protein 2A	DisGeNET
280	SREBF2	Sterol regulatory element-binding protein 2	DisGeNET
281	ACTC1	Actin, alpha cardiac muscle 1	DisGeNET
282	TFAP2C	Transcription factor AP-2 gamma	DisGeNET
283	TPM3	Tropomyosin alpha-3 chain	DisGeNET
284	CA1	Carbonic anhydrase 1	DisGeNET
285	CA2	Carbonic anhydrase 2	DisGeNET
286	ZNF177	Zinc finger protein 177	DisGeNET
287	EPHX3	Epoxide hydrolase 3	DisGeNET
288	PUS1	tRNA pseudouridine synthase A	DisGeNET
289	ULBP2	UL16-binding protein 2	DisGeNET
290	TAF15	TATA-binding protein-associated factor 2N	DisGeNET
291	URM1	Ubiquitin-related modifier 1	DisGeNET
292	SYMPK	Symplekin	DisGeNET
293	ARFGAP2	ADP-ribosylation factor GTPase-activating protein 2	DisGeNET
294	ZNF559	Zinc finger protein 559	DisGeNET
295	TUBA1C	Tubulin alpha-1C chain	DisGeNET
296	ITGA8	Integrin alpha-8 [Cleaved into: Integrin alpha-8 heavy chain; Integrin alpha-8 light chain]	DisGeNET
297	CST7	Cystatin-F	DisGeNET
298	PLPP1	Phospholipid phosphatase 1	DisGeNET
299	IRS2	Insulin receptor substrate 2	DisGeNET
300	TNFSF9	Tumor necrosis factor ligand superfamily member 9	DisGeNET
301	SUCLG1	Succinate--CoA ligase [ADP/GDP-forming] subunit alpha, mitochondrial	DisGeNET
302	FCGBP	IgGFc-binding protein	DisGeNET
303	SELENBP1	Methanethiol oxidase	DisGeNET
304	ZNF160	Zinc finger protein 160	DisGeNET
305	RRP9	U3 small nucleolar RNA-interacting protein 2	DisGeNET
306	WDR46	WD repeat-containing protein 46	DisGeNET
307	TMEM63A	CSC1-like protein 1	DisGeNET
308	PDGFRB	Platelet-derived growth factor receptor beta	DisGeNET
309	TEX14	Inactive serine/threonine-protein kinase TEX14	DisGeNET
310	BRDT	Bromodomain testis-specific protein	DisGeNET
311	GRK6	G protein-coupled receptor kinase 6	DisGeNET
312	INSR	Insulin receptor	DisGeNET
313	MAP3K9	Mitogen-activated protein kinase kinase kinase 9	DisGeNET
314	BMPR1B	Bone morphogenetic protein receptor type-1B	DisGeNET
315	BMPR1A	Bone morphogenetic protein receptor type-1A	DisGeNET
316	STK26	Serine/threonine-protein kinase 26	DisGeNET
317	BRSK1	Serine/threonine-protein kinase BRSK1	DisGeNET
318	PRKD2	Serine/threonine-protein kinase D2	DisGeNET
319	TRRAP	Transformation/transcription domain-associated protein	DisGeNET
320	ERN1	Serine/threonine-protein kinase/endoribonuclease IRE1	DisGeNET
321	PRKAA2	5'-AMP-activated protein kinase catalytic subunit alpha-2	DisGeNET
322	EPHB4	Ephrin type-B receptor 4	DisGeNET
323	EPHB1	Ephrin type-B receptor 1	DisGeNET
324	EPHA8	Ephrin type-A receptor 8	DisGeNET
325	AXL	Tyrosine-protein kinase receptor UFO	DisGeNET
326	TGFBR2	TGF-beta receptor type-2	DisGeNET
327	EPHA10	Ephrin type-A receptor 10	DisGeNET
328	MLKL	Mixed lineage kinase domain-like protein	DisGeNET
329	BRD3	Bromodomain-containing protein 3	DisGeNET
330	TLK2	Serine/threonine-protein kinase tousled-like 2	DisGeNET
331	ACVR2A	Activin receptor type-2A	DisGeNET
332	TTN	Titin	DisGeNET
333	RPS6KA3	Ribosomal protein S6 kinase alpha-3	DisGeNET
334	SPEG	Striated muscle preferentially expressed protein kinase	DisGeNET
335	NTRK3	NT-3 growth factor receptor	DisGeNET
336	WEE2	Wee1-like protein kinase 2	DisGeNET
337	DCLK1	Serine/threonine-protein kinase DCLK1	DisGeNET
338	TRPM7	Transient receptor potential cation channel subfamily M member 7	DisGeNET
339	JAK3	Tyrosine-protein kinase JAK3	DisGeNET
340	MINK1	Misshapen-like kinase 1	DisGeNET
341	TNK2	Activated CDC42 kinase 1	DisGeNET
342	BRD2	Bromodomain-containing protein 2	DisGeNET
343	ITK	Tyrosine-protein kinase ITK/TSK	DisGeNET
