# Supplementary material for: Network Pharmacologic Analysis of Dendrobium officinale Extract Inhibiting the Proliferation of Gastric Cancer Cells
Source: Front Pharmacol. 2022 Mar 25;13:832134. doi: 10.3389/fphar.2022.832134 (PMC8989831; doi:10.3389/fphar.2022.832134)
Supplement: Supplementary file 2 [file Table3.XLSX]

## Sheet: Sheet1
Supplementary Table 3: The detailed information of PPI network
Protein name	Degree
TP53	35
STAT3	29
JUN	24
MAPK3	23
EGFR	22
HRAS	22
MAPK8	20
MAPK1	20
IL6	18
MYC	18
ALB	17
CAV1	15
CDH1	15
PPARG	13
PTGS2	13
CCND1	13
CASP8	12
IL1B	11
BDNF	11
ATM	11
BCL2L1	11
CDKN1A	10
FYN	10
CDK4	9
CXCL8	8
HMOX1	8
EEF1A1	8
RPL13	8
RPS19	8
RPL18	8
NOS3	7
SNAI1	7
DNMT1	7
RPS26	7
RPS15	7
RPS6	7
SERBP1	7
ACE	6
BID	6
HSPD1	6
GADD45A	6
SERPINE1	5
APOA1	5
CHEK2	5
PRKCB	5
FGFR2	5
SERPINA1	4
PPIA	4
PRNP	4
HSPB1	4
NPM1	4
IRS2	4
PHB	4
AFP	3
CASP10	3
CD40LG	3
GSTP1	3
TGFA	3
SOD2	3
AGTR2	2
MMP7	2
CA2	2
ENO1	2
PLAU	2
RARB	2
SREBF2	2
ZNF593	2
ADRB2	1
AHR	1
HTR1A	1
CYP2A6	1
DNMT3B	1
IL32	1
NT5E	1
TYMS	1
PRDX5	1
PRKAA1	1
