# Supplementary material for: Network Pharmacologic Analysis of Dendrobium officinale Extract Inhibiting the Proliferation of Gastric Cancer Cells
Source: Front Pharmacol. 2022 Mar 25;13:832134. doi: 10.3389/fphar.2022.832134 (PMC8989831; doi:10.3389/fphar.2022.832134)
Supplement: Supplementary file 3 [file Table4.XLSX]

## Sheet: Sheet1
Supplementay Table 4: The detailed GO information of terms which met the requirements of Count ≥3 and P Value ≤0.01
GO	Category	Description	Count	%	Log10(P)	Log10(q)
GO:0097190	GO Biological Processes	apoptotic signaling pathway	28	29.79	-24.19	-19.99
GO:0062197	GO Biological Processes	cellular response to chemical stress	23	24.47	-23.11	-19.22
GO:0042493	GO Biological Processes	response to drug	24	25.53	-22.9	-19.18
GO:0010942	GO Biological Processes	positive regulation of cell death	26	27.66	-20.92	-17.5
GO:1901699	GO Biological Processes	cellular response to nitrogen compound	26	27.66	-19.69	-16.4
GO:0051272	GO Biological Processes	positive regulation of cellular component movement	22	23.4	-16.45	-13.53
GO:0007568	GO Biological Processes	aging	18	19.15	-16.15	-13.3
GO:0001934	GO Biological Processes	positive regulation of protein phosphorylation	23	24.47	-15.66	-12.87
GO:0097305	GO Biological Processes	response to alcohol	16	17.02	-15.59	-12.81
GO:0071214	GO Biological Processes	cellular response to abiotic stimulus	17	18.09	-14.97	-12.29
GO:0043086	GO Biological Processes	negative regulation of catalytic activity	23	24.47	-14.97	-12.29
GO:0032496	GO Biological Processes	response to lipopolysaccharide	17	18.09	-14.78	-12.12
GO:0072593	GO Biological Processes	reactive oxygen species metabolic process	15	15.96	-14.55	-11.9
GO:0033002	GO Biological Processes	muscle cell proliferation	15	15.96	-14.31	-11.68
GO:0009636	GO Biological Processes	response to toxic substance	15	15.96	-13.96	-11.4
GO:0031100	GO Biological Processes	animal organ regeneration	10	10.64	-13.08	-10.57
GO:0070661	GO Biological Processes	leukocyte proliferation	15	15.96	-12.69	-10.23
GO:0052547	GO Biological Processes	regulation of peptidase activity	17	18.09	-12.62	-10.16
GO:0009611	GO Biological Processes	response to wounding	18	19.15	-12.5	-10.06
GO:0031960	GO Biological Processes	response to corticosteroid	12	12.77	-12.4	-9.97
GO:0045121	GO Cellular Components	membrane raft	13	13.83	-9.99	-7.01
GO:0048471	GO Cellular Components	perinuclear region of cytoplasm	16	17.02	-8.54	-5.74
GO:0031983	GO Cellular Components	vesicle lumen	11	11.7	-7.89	-5.25
GO:0005925	GO Cellular Components	focal adhesion	11	11.7	-6.78	-4.45
GO:0022626	GO Cellular Components	cytosolic ribosome	6	6.38	-5.91	-3.67
GO:0005769	GO Cellular Components	early endosome	9	9.57	-5.09	-3.02
GO:0005635	GO Cellular Components	nuclear envelope	9	9.57	-4.56	-2.58
GO:0098552	GO Cellular Components	side of membrane	10	10.64	-4.31	-2.39
GO:0030425	GO Cellular Components	dendrite	10	10.64	-4.25	-2.36
GO:0005667	GO Cellular Components	transcription regulator complex	8	8.51	-4.13	-2.28
GO:0031968	GO Cellular Components	organelle outer membrane	6	6.38	-3.91	-2.07
GO:0005759	GO Cellular Components	mitochondrial matrix	8	8.51	-3.68	-1.88
GO:0031093	GO Cellular Components	platelet alpha granule lumen	3	3.19	-2.83	-1.21
GO:0030134	GO Cellular Components	COPII-coated ER to Golgi transport vesicle	3	3.19	-2.41	-0.91
GO:0098687	GO Cellular Components	chromosomal region	5	5.32	-2.2	-0.72
GO:0098797	GO Cellular Components	plasma membrane protein complex	7	7.45	-2.07	-0.63
GO:0019900	GO Molecular Functions	kinase binding	20	21.28	-12.18	-8.49
GO:0042803	GO Molecular Functions	protein homodimerization activity	14	14.89	-7.23	-4.19
GO:0031625	GO Molecular Functions	ubiquitin protein ligase binding	10	10.64	-7.22	-4.19
GO:0004672	GO Molecular Functions	protein kinase activity	13	13.83	-7.18	-4.19
GO:0005126	GO Molecular Functions	cytokine receptor binding	9	9.57	-6.49	-3.65
GO:0008134	GO Molecular Functions	transcription factor binding	12	12.77	-6.25	-3.56
GO:0070888	GO Molecular Functions	E-box binding	5	5.32	-6.24	-3.56
GO:0031406	GO Molecular Functions	carboxylic acid binding	7	7.45	-5.51	-2.97
GO:0002020	GO Molecular Functions	protease binding	6	6.38	-5.2	-2.72
GO:0016209	GO Molecular Functions	antioxidant activity	5	5.32	-4.96	-2.57
GO:0030545	GO Molecular Functions	signaling receptor regulator activity	10	10.64	-4.86	-2.52
GO:0003735	GO Molecular Functions	structural constituent of ribosome	6	6.38	-4.48	-2.26
GO:0016491	GO Molecular Functions	oxidoreductase activity	11	11.7	-4.42	-2.22
GO:0008022	GO Molecular Functions	protein C-terminus binding	6	6.38	-4.38	-2.21
GO:0016836	GO Molecular Functions	hydro-lyase activity	4	4.26	-4.2	-2.07
GO:0042826	GO Molecular Functions	histone deacetylase binding	5	5.32	-4.16	-2.05
GO:0019207	GO Molecular Functions	kinase regulator activity	6	6.38	-3.93	-1.83
GO:0001046	GO Molecular Functions	core promoter sequence-specific DNA binding	3	3.19	-3.39	-1.34
GO:0051087	GO Molecular Functions	chaperone binding	4	4.26	-3.35	-1.31
GO:0001664	GO Molecular Functions	G protein-coupled receptor binding	6	6.38	-3.32	-1.29
