# Supplementary material for: Network Pharmacologic Analysis of Dendrobium officinale Extract Inhibiting the Proliferation of Gastric Cancer Cells
Source: Front Pharmacol. 2022 Mar 25;13:832134. doi: 10.3389/fphar.2022.832134 (PMC8989831; doi:10.3389/fphar.2022.832134)
Supplement: Supplementary file 4 [file Table1.XLSX]

## Sheet: Sheet1
Supplementay Table 1: Target genes of 13 bioactive components in D. officinale extract
Number	Compound	Protein name	Gene name	Uniprot ID
01	3,4-Dihydroxybenzoic acid	Brain-derived neurotrophic factor	BDNF	P23560
01	3,4-Dihydroxybenzoic acid	Cyclin-dependent kinase inhibitor 1	CDKN1A	P38936
01	3,4-Dihydroxybenzoic acid	Alpha-enolase	ENO1	P06733
01	3,4-Dihydroxybenzoic acid	Interleukin-1 beta	IL1B	P01584
01	3,4-Dihydroxybenzoic acid	Interleukin-6	IL6	P05231
01	3,4-Dihydroxybenzoic acid	Prostaglandin G/H synthase 2	PTGS2	P35354
01	3,4-Dihydroxybenzoic acid	Superoxide dismutase [Mn]	SOD2	P04179
01	3,4-Dihydroxybenzoic acid	Tumor necrosis factor	TNF	P01375
02	(±)-Naringenin	Alpha-fetoprotein	AFP	P02771
02	(±)-Naringenin	Aryl hydrocarbon receptor	AHR	P35869
02	(±)-Naringenin	Aldo-keto reductase family 1 member C3	AKR1C3	P42330
02	(±)-Naringenin	Albumin	ALB	P02768
02	(±)-Naringenin	Bcl-2-like protein 1	BCL2L1	Q07817
02	(±)-Naringenin	G1/S-specific cyclin-D1	CCND1	P24385
02	(±)-Naringenin	Cyclin-dependent kinase inhibitor 1	CDKN1A	P38936
02	(±)-Naringenin	Interleukin-8	CXCL8	P10145
02	(±)-Naringenin	Epidermal growth factor receptor	EGFR	P00533
02	(±)-Naringenin	Heme oxygenase 1	HMOX1	P09601
02	(±)-Naringenin	Interleukin-6	IL6	P05231
02	(±)-Naringenin	Mitogen-activated protein kinase 1	MAPK1	P28482
02	(±)-Naringenin	Mitogen-activated protein kinase 3	MAPK3	P27361
02	(±)-Naringenin	Mitogen-activated protein kinase 8	MAPK8	P45983
02	(±)-Naringenin	Peroxisome proliferator-activated receptor gamma	PPARG	P37231
02	(±)-Naringenin	Protein kinase C beta type	PRKCB	P05771
02	(±)-Naringenin	Prostaglandin G/H synthase 2	PTGS2	P35354
02	(±)-Naringenin	Plasminogen activator inhibitor 1	SERPINE1	P05121
02	(±)-Naringenin	Zinc finger protein SNAI1	SNAI1	O95863
02	(±)-Naringenin	Superoxide dismutase [Mn]	SOD2	P04179
02	(±)-Naringenin	Signal transducer and activator of transcription 3	STAT3	P40763
02	(±)-Naringenin	Tumor necrosis factor	TNF	P01375
02	(±)-Naringenin	Cellular tumor antigen p53	TP53	P04637
03	5-Hydroxytryptophan	Alpha-fetoprotein	AFP	P02771
04	Swainsonine	Caspase-8	CASP8	Q14790
05	Caffeic acid	Polyunsaturated fatty acid 5-lipoxygenase	ALOX5	P09917
05	Caffeic acid	V-type proton ATPase subunit d 2	ATP6V0D2	Q8N8Y2
05	Caffeic acid	Interleukin-8	CXCL8	P10145
05	Caffeic acid	Growth arrest and DNA damage-inducible protein GADD45 alpha	GADD45A	P24522
05	Caffeic acid	Glutathione S-transferase P	GSTP1	P09211
05	Caffeic acid	Interleukin-1 beta	IL1B	P01584
05	Caffeic acid	Interleukin-6	IL6	P05231
05	Caffeic acid	Mitogen-activated protein kinase 1	MAPK1	P28482
05	Caffeic acid	Mitogen-activated protein kinase 3	MAPK3	P27361
05	Caffeic acid	Nitric oxide synthase	NOS3	P29474
05	Caffeic acid	5'-nucleotidase	NT5E	P21589
05	Caffeic acid	Peroxisome proliferator-activated receptor gamma	PPARG	P37231
05	Caffeic acid	Peroxiredoxin-5	PRDX5	P30044
05	Caffeic acid	Prostaglandin G/H synthase 2	PTGS2	P35354
05	Caffeic acid	Plasminogen activator inhibitor 1	SERPINE1	P05121
05	Caffeic acid	Tumor necrosis factor	TNF	P01375
05	Caffeic acid	Cellular tumor antigen p53	TP53	P04637
06	Serotonin	Brain-derived neurotrophic factor	BDNF	P23560
06	Serotonin	G1/S-specific cyclin-D1	CCND1	P24385
06	Serotonin	Interleukin-8	CXCL8	P10145
06	Serotonin	5-hydroxytryptamine receptor 1A	HTR1A	P08908
06	Serotonin	Interleukin-1 beta	IL1B	P01584
06	Serotonin	Interleukin-6	IL6	P05231
06	Serotonin	Transcription factor AP-1	JUN	P05412
06	Serotonin	Mitogen-activated protein kinase 1	MAPK1	P28482
06	Serotonin	Mitogen-activated protein kinase 3	MAPK3	P27361
06	Serotonin	Peroxisome proliferator-activated receptor gamma	PPARG	P37231
06	Serotonin	Prostaglandin G/H synthase 2	PTGS2	P35354
06	Serotonin	40S ribosomal protein S6	RPS6	P62753
06	Serotonin	Tumor necrosis factor	TNF	P01375
07	13-Cis-Acitretin	Caspase-8	CASP8	Q14790
07	13-Cis-Acitretin	G1/S-specific cyclin-D1	CCND1	P24385
07	13-Cis-Acitretin	Mitogen-activated protein kinase 1	MAPK1	P28482
07	13-Cis-Acitretin	Mitogen-activated protein kinase 3	MAPK3	P27361
07	13-Cis-Acitretin	Signal transducer and activator of transcription 3	STAT3	P40763
08	Vanillin	Carbonic anhydrase 1	CA1	P00915
08	Vanillin	Carbonic anhydrase 2	CA2	P00918
08	Vanillin	Interleukin-8	CXCL8	P10145
08	Vanillin	Cytochrome P450 2A6	CYP2A6	P11509
08	Vanillin	DNA (cytosine-5)-methyltransferase 3B	DNMT3B	Q9UBC3
08	Vanillin	Fibroblast growth factor receptor 2	FGFR2	P21802
08	Vanillin	Heme oxygenase 1	HMOX1	P09601
08	Vanillin	Interleukin-1 beta	IL1B	P01584
08	Vanillin	Interleukin-6	IL6	P05231
08	Vanillin	Metallothionein-2	MT2A	P02795
08	Vanillin	Prostaglandin G/H synthase 2	PTGS2	P35354
08	Vanillin	Tumor necrosis factor	TNF	P01375
08	Vanillin	Cellular tumor antigen p53	TP53	P04637
09	Caffeine	Angiotensin-converting enzyme	ACE	P12821
09	Caffeine	Type-2 angiotensin II receptor	AGTR2	P50052
09	Caffeine	Albumin	ALB	P02768
09	Caffeine	DNA-(apurinic or apyrimidinic site) endonuclease	APEX1	P27695
09	Caffeine	Apolipoprotein A-I	APOA1	P02647
09	Caffeine	Serine-protein kinase ATM	ATM	Q13315
09	Caffeine	Bcl-2-like protein 1	BCL2L1	Q07817
09	Caffeine	Brain-derived neurotrophic factor	BDNF	P23560
09	Caffeine	BH3-interacting domain death agonist	BID	P55957
09	Caffeine	BCL2/adenovirus E1B 19 kDa protein-interacting protein 3	BNIP3	Q12983
09	Caffeine	Caveolin-1	CAV1	Q03135
09	Caffeine	G1/S-specific cyclin-D1	CCND1	P24385
09	Caffeine	Cadherin-1	CDH1	P12830
09	Caffeine	Cyclin-dependent kinase 4	CDK4	P11802
09	Caffeine	Cyclin-dependent kinase inhibitor 1	CDKN1A	P38936
09	Caffeine	Serine/threonine-protein kinase Chk2	CHEK2	O96017
09	Caffeine	Procathepsin L	CTSL	P07711
09	Caffeine	Interleukin-8	CXCL8	P10145
09	Caffeine	Cytochrome P450 2A6	CYP2A6	P11509
09	Caffeine	DNA (cytosine-5)-methyltransferase 1	DNMT1	P26358
09	Caffeine	DNA (cytosine-5)-methyltransferase 3B	DNMT3B	Q9UBC3
09	Caffeine	Extracellular matrix protein 1	ECM1	Q16610
09	Caffeine	Elongation factor 1-alpha 1	EEF1A1	P68104
09	Caffeine	Alpha-enolase	ENO1	P06733
09	Caffeine	Tyrosine-protein kinase Fyn	FYN	P06241
09	Caffeine	Gastrin	GAST	P01350
09	Caffeine	Glutathione S-transferase P	GSTP1	P09211
09	Caffeine	GTPase HRas	HRAS	P01112
09	Caffeine	Heat shock protein beta-1	HSPB1	P04792
09	Caffeine	Interleukin-1 beta	IL1B	P01584
09	Caffeine	Interleukin-6	IL6	P05231
09	Caffeine	Transcription factor AP-1	JUN	P05412
09	Caffeine	Mitogen-activated protein kinase 1	MAPK1	P28482
09	Caffeine	Mitogen-activated protein kinase 3	MAPK3	P27361
09	Caffeine	Matrilysin	MMP7	P09237
09	Caffeine	Adenine DNA glycosylase	MUTYH	Q9UIF7
09	Caffeine	Myc proto-oncogene protein	MYC	P01106
09	Caffeine	Nitric oxide synthase	NOS3	P29474
09	Caffeine	5'-nucleotidase	NT5E	P21589
09	Caffeine	Prohibitin	PHB	P35232
09	Caffeine	Peroxisome proliferator-activated receptor gamma	PPARG	P37231
09	Caffeine	5'-AMP-activated protein kinase catalytic subunit alpha-1	PRKAA1	Q13131
09	Caffeine	Major prion protein	PRNP	P04156
09	Caffeine	Prostaglandin G/H synthase 2	PTGS2	P35354
09	Caffeine	Regulator of G-protein signaling 2	RGS2	P41220
09	Caffeine	60S ribosomal protein L13	RPL13	P26373
09	Caffeine	40S ribosomal protein S19	RPS19	P39019
09	Caffeine	40S ribosomal protein S26	RPS26	P62854
09	Caffeine	40S ribosomal protein S6	RPS6	P62753
09	Caffeine	Plasminogen activator inhibitor 1 RNA-binding protein	SERBP1	Q8NC51
09	Caffeine	Alpha-1-antitrypsin	SERPINA1	P01009
09	Caffeine	Superoxide dismutase [Mn]	SOD2	P04179
09	Caffeine	Sterol regulatory element-binding protein 2	SREBF2	Q12772
09	Caffeine	Tumor necrosis factor	TNF	P01375
09	Caffeine	Cellular tumor antigen p53	TP53	P04637
09	Caffeine	Thymidylate synthase	TYMS	P04818
09	Caffeine	UL16-binding protein 2	ULBP2	Q9BZM5
10	Demethylimipramine	Brain-derived neurotrophic factor	BDNF	P23560
10	Demethylimipramine	Cytochrome P450 2A6	CYP2A6	P11509
10	Demethylimipramine	5-hydroxytryptamine receptor 1A	HTR1A	P08908
10	Demethylimipramine	Interleukin-1 beta	IL1B	P01584
10	Demethylimipramine	Interleukin-6	IL6	P05231
10	Demethylimipramine	Mitogen-activated protein kinase 1	MAPK1	P28482
10	Demethylimipramine	Mitogen-activated protein kinase 3	MAPK3	P27361
10	Demethylimipramine	Mitogen-activated protein kinase 8	MAPK8	P45983
10	Demethylimipramine	Tumor necrosis factor	TNF	P01375
11	(-)-Epicatechin	Albumin	ALB	P02768
11	(-)-Epicatechin	Serine-protein kinase ATM	ATM	Q13315
11	(-)-Epicatechin	Brain-derived neurotrophic factor	BDNF	P23560
11	(-)-Epicatechin	BH3-interacting domain death agonist	BID	P55957
11	(-)-Epicatechin	Caspase-10	CASP10	Q92851
11	(-)-Epicatechin	Caspase-8	CASP8	Q14790
11	(-)-Epicatechin	G1/S-specific cyclin-D1	CCND1	P24385
11	(-)-Epicatechin	Protein canopy homolog 2	CNPY2	Q9Y2B0
11	(-)-Epicatechin	Interleukin-8	CXCL8	P10145
11	(-)-Epicatechin	DNA (cytosine-5)-methyltransferase 1	DNMT1	P26358
11	(-)-Epicatechin	DNA (cytosine-5)-methyltransferase 3B	DNMT3B	Q9UBC3
11	(-)-Epicatechin	Enoyl-CoA hydratase	ECHS1	P30084
11	(-)-Epicatechin	Heme oxygenase 1	HMOX1	P09601
11	(-)-Epicatechin	60 kDa heat shock protein	HSPD1	P10809
11	(-)-Epicatechin	Interleukin-1 beta	IL1B	P01584
11	(-)-Epicatechin	Interleukin-32	IL32	P24001
11	(-)-Epicatechin	Interleukin-6	IL6	P05231
11	(-)-Epicatechin	Insulin receptor substrate 2	IRS2	Q9Y4H2
11	(-)-Epicatechin	Transcription factor AP-1	JUN	P05412
11	(-)-Epicatechin	Mitogen-activated protein kinase 1	MAPK1	P28482
11	(-)-Epicatechin	Mitogen-activated protein kinase 3	MAPK3	P27361
11	(-)-Epicatechin	Nucleophosmin	NPM1	P06748
11	(-)-Epicatechin	Pyruvate dehydrogenase E1 component subunit alpha	PDHA1	P08559
11	(-)-Epicatechin	Prohibitin	PHB	P35232
11	(-)-Epicatechin	Urokinase-type plasminogen activator	PLAU	P00749
11	(-)-Epicatechin	Peroxisome proliferator-activated receptor gamma	PPARG	P37231
11	(-)-Epicatechin	Peptidyl-prolyl cis-trans isomerase A	PPIA	P62937
11	(-)-Epicatechin	Prostaglandin G/H synthase 2	PTGS2	P35354
11	(-)-Epicatechin	Retinoic acid receptor beta	RARB	P10826
11	(-)-Epicatechin	60S ribosomal protein L18	RPL18	Q07020
11	(-)-Epicatechin	40S ribosomal protein S15	RPS15	P62841
11	(-)-Epicatechin	40S ribosomal protein S26	RPS26	P62854
11	(-)-Epicatechin	Plasminogen activator inhibitor 1	SERPINE1	P05121
11	(-)-Epicatechin	Zinc finger protein SNAI1	SNAI1	O95863
11	(-)-Epicatechin	Superoxide dismutase [Mn]	SOD2	P04179
11	(-)-Epicatechin	Protransforming growth factor alpha	TGFA	P01135
11	(-)-Epicatechin	Tumor necrosis factor	TNF	P01375
11	(-)-Epicatechin	Cellular tumor antigen p53	TP53	P04637
11	(-)-Epicatechin	UBX domain-containing protein 1	UBXN1	Q04323
11	(-)-Epicatechin	Zinc finger protein 593	ZNF593	O00488
12	Triptophenolide	Prostaglandin G/H synthase 2	PTGS2	P35354
12	Triptophenolide	Carbonic anhydrase 2	CA2	P00918
12	Triptophenolide	Beta-2 adrenergic receptor	ADRB2	P07550
13	Sanguinarine	Prostaglandin G/H synthase 2	PTGS2	P35354
