# Supplementary material for: Network Pharmacologic Analysis of Dendrobium officinale Extract Inhibiting the Proliferation of Gastric Cancer Cells
Source: Front Pharmacol. 2022 Mar 25;13:832134. doi: 10.3389/fphar.2022.832134 (PMC8989831; doi:10.3389/fphar.2022.832134)
Supplement: Supplementary file 5 [file Table5.XLSX]

## Sheet: Sheet1
Supplementay Table 5: The detailed pathway information of D. officinale extract in GC
GO	Category	Description	Count	%	Log10(P)	Log10(q)
hsa05200	KEGG Pathway	Pathways in cancer	25	26.6	-24.43	-21.53
ko04933	KEGG Pathway	AGE-RAGE signaling pathway in diabetic complications	15	15.96	-20.42	-18
hsa04210	KEGG Pathway	Apoptosis	14	14.89	-16.53	-14.68
hsa04066	KEGG Pathway	HIF-1 signaling pathway	13	13.83	-15.8	-14.05
hsa04115	KEGG Pathway	p53 signaling pathway	10	10.64	-13.52	-12.07
hsa05162	KEGG Pathway	Measles	12	12.77	-12.69	-11.32
hsa05169	KEGG Pathway	Epstein-Barr virus infection	14	14.89	-11.86	-10.61
ko05418	KEGG Pathway	Fluid shear stress and atherosclerosis	11	11.7	-11.76	-10.54
ko04064	KEGG Pathway	NF-kappa B signaling pathway	8	8.51	-8.96	-7.99
hsa04931	KEGG Pathway	insulin resistance	8	8.51	-8.36	-7.46
hsa04211	KEGG Pathway	Longevity regulating pathway	6	6.38	-5.74	-5.04
hsa05120	KEGG Pathway	Epithelial cell signaling in Helicobacter pylori infection	5	5.32	-5.48	-4.8
hsa03010	KEGG Pathway	Ribosome	6	6.38	-4.89	-4.26
ko04022	KEGG Pathway	cGMP-PKG signaling pathway	6	6.38	-4.74	-4.11
ko04390	KEGG Pathway	Hippo signaling pathway	5	5.32	-3.77	-3.19
ko04216	KEGG Pathway	Ferroptosis	3	3.19	-3.49	-2.93
hsa05016	KEGG Pathway	Huntington's disease	5	5.32	-3.32	-2.78
ko04913	KEGG Pathway	Ovarian steroidogenesis	3	3.19	-3.2	-2.67
hsa04144	KEGG Pathway	Endocytosis	5	5.32	-2.74	-2.23
ko04971	KEGG Pathway	Gastric acid secretion	3	3.19	-2.69	-2.18
